# Supplementary material for: Frequency of Pathogenic Germline Mutations in Early and Late Onset Familial Breast Cancer Patients Using Multi-Gene Panel Sequencing: An Egyptian Study
Source: Genes (Basel). 2022 Dec 29;14(1):106. doi: 10.3390/genes14010106 (PMC9858960; doi:10.3390/genes14010106)
Supplement: Supplementary file 1 [file genes-14-00106-s001.zip]

Archive with 1 entries (1 files):
- genes-1994006-supplementary.xlsx
